# Supplementary material for: Best practices when benchmarking CATCH for the design of genome enrichment probes
Source: Bioinformatics. 2026 Jan 13;42(5):btag002. doi: 10.1093/bioinformatics/btag002 (PMC13171601; doi:10.1093/bioinformatics/btag002)
Supplement: btag002_Supplementary_Data [file btag002_supplementary_data.zip]

Archive with 2 entries (2 files):
- Supplementary_Text.docx
- Supplementary Text.docx
